# Supplementary material for: An equivariant pretrained transformer for unified 3D molecular representation learning
Source: Nat Commun. 2026 Feb 10;17:2606. doi: 10.1038/s41467-026-69185-7 (PMC13003020; doi:10.1038/s41467-026-69185-7)
Supplement: Supplementary file 3 — Source Data [file 41467_2026_69185_MOESM3_ESM.zip]

Archive with 15 entries (14 files):
- Source Data/
- Source Data/Fig_2.xlsx
- __MACOSX/Source Data/._Fig_2.xlsx
- Source Data/Suppl_Fig_7.xlsx
- __MACOSX/Source Data/._Suppl_Fig_7.xlsx
- Source Data/.DS_Store
- __MACOSX/Source Data/._.DS_Store
- Source Data/Fig_3.xlsx
- __MACOSX/Source Data/._Fig_3.xlsx
- Source Data/Fig_4.xlsx
- __MACOSX/Source Data/._Fig_4.xlsx
- Source Data/Table_1.xlsx
- __MACOSX/Source Data/._Table_1.xlsx
- Source Data/Suppl_Fig_5.xlsx
- __MACOSX/Source Data/._Suppl_Fig_5.xlsx
