# Supplementary material for: An equivariant pretrained transformer for unified 3D molecular representation learning
Source: Nat Commun. 2026 Feb 10;17:2606. doi: 10.1038/s41467-026-69185-7 (PMC13003020; doi:10.1038/s41467-026-69185-7)
Supplement: Supplementary file 3 — Source Data [file 41467_2026_69185_MOESM3_ESM.zip › Source Data/Fig_2.xlsx]

## Sheet: Fig2b-LBA
Model	RMSE_id30	RMSE_id30_std	Pearson_id30	Pearson_id30_std	Spearman_id30	Spearman_id30_std	RMSE_id60	RMSE_id60	Pearson_id60	Pearson_id60_std	Spearman_id60	Spearman_id60_std
DeepDTA	1.866	0.08	0.472	0.022	0.471	0.024	1.762	0.261	0.666	0.012	0.663	0.015
B&B	1.985	0.006	0.165	0.006	0.152	0.024	1.891	0.004	0.249	0.006	0.275	0.008
TAPE	1.89	0.035	0.338	0.044	0.286	0.124	1.633	0.016	0.568	0.033	0.571	0.021
ProtTrans	1.544	0.015	0.438	0.053	0.434	0.058	1.641	0.016	0.595	0.014	0.588	0.009
MaSIF	1.484	0.018	0.467	0.02	0.455	0.014	1.426	0.017	0.709	0.008	0.701	0.001
IEConv	1.554	0.016	0.414	0.053	0.428	0.032	1.473	0.024	0.667	0.011	0.675	0.019
Holoprot-FullSurface	1.464	0.006	0.509	0.002	0.5	0.005	1.365	0.038	0.749	0.014	0.742	0.011
Holoprot-Superpixel	1.491	0.004	0.491	0.014	0.482	0.032	1.416	0.022	0.724	0.011	0.715	0.006
ProtNet-AminoAcid	1.455	0.009	0.536	0.012	0.526	0.012	1.397	0.018	0.741	0.008	0.734	0.009
ProtNet-Backbone	1.458	0.003	0.546	0.007	0.55	0.008	1.349	0.019	0.764	0.006	0.759	0.001
ProtNet-All-Atom	1.463	0.001	0.551	0.005	0.551	0.008	1.343	0.025	0.765	0.009	0.761	0.003
Atom3D-3DCNN	1.416	0.021	0.55	0.021	0.553	0.009	1.621	0.025	0.608	0.02	0.615	0.028
Atom3D-ENN	1.568	0.012	0.389	0.024	0.408	0.021	1.62	0.049	0.623	0.015	0.633	0.021
Atom3D-GNN	1.601	0.048	0.545	0.027	0.533	0.033	1.408	0.069	0.743	0.022	0.743	0.027
EGNN-PLM	1.403	0.01	0.565	0.02	0.544	0.01	1.559	0.02	0.644	0.02	0.646	0.02
Uni-Mol	1.52	0.03	0.558	0	0.54	0	1.619	0.04	0.645	0.02	0.653	0.02
ProFSA	1.377	0.01	0.628	0.01	0.62	0.01	1.377	0.01	0.764	0	0.762	0.01
EPT-Scratch	1.378	0.026	0.604	0.016	0.594	0.017	1.277	0.02	0.787	0.008	0.785	0.008
EPT-Molecule	1.336	0.03	0.621	0.016	0.602	0.017	1.243	0.022	0.802	0.008	0.8	0.009
EPT-Protein	1.329	0.013	0.628	0.004	0.613	0.004	1.235	0.016	0.804	0.006	0.8	0.005
EPT-MultiDomain	1.322	0.025	0.644	0.016	0.63	0.014	1.227	0.013	0.811	0.003	0.803	0.004

## Sheet: Fig2c-MSP
Model	AUROC	AUROC_std
GCN	0.621	0.009
Atom3D-CNN	0.574	0.005
Atom3D-ENN	0.574	0.04
GVP	0.68	0.015
GearNet-Edge	0.633	0.067
EPT	0.705	0.025
Multiview Contrast	0.646	0.006
DiffPreT	0.68	0.018
SiamDiff	0.698	0.02
EPT-MultiDomain	0.72	0.008
