# Supplementary material for: An equivariant pretrained transformer for unified 3D molecular representation learning
Source: Nat Commun. 2026 Feb 10;17:2606. doi: 10.1038/s41467-026-69185-7 (PMC13003020; doi:10.1038/s41467-026-69185-7)
Supplement: Supplementary file 3 — Source Data [file 41467_2026_69185_MOESM3_ESM.zip › Source Data/Suppl_Fig_7.xlsx]

## Sheet: Avg. Rank ID30
avg_rank
#neg	EPT	Oracle
1	0.659	1
2	0.5433333333333333	0.5
3	0.4825	0.3333333333333333
4	0.4468	0.25
5	0.4126666666666667	0.2
6	0.3902857142857143	0.16666666666666666
7	0.3725	0.14285714285714285
8	0.35733333333333334	0.125
9	0.34340000000000004	0.1111111111111111
10	0.33345454545454545	0.1
11	0.32483333333333336	0.0909091
12	0.31553846153846155	0.0833333
13	0.3084285714285714	0.0769231
14	0.3017333333333333	0.0714286
15	0.297	0.0666667
16	0.2918823529411765	0.0625
17	0.28744444444444445	0.058823529411764705
18	0.2825263157894737	0.0555556
19	0.2787	0.0526316
20	0.2754285714285714	0.05
21	0.2722727272727273	0.047619047619047616
22	0.26860869565217393	0.045454545454545456
23	0.2655	0.043478260869565216
24	0.262	0.041666666666666664
25	0.2593076923076923	0.04
26	0.25533333333333336	0.038461538461538464
27	0.25285714285714284	0.037037037037037035
28	0.24986206896551727	0.0357143
29	0.247	0.034482758620689655
30	0.244	0.0333333
31	0.242312	0.0322581
32	0.23957575757575755	0.03125
33	0.2368823529411765	0.030303030303030304
34	0.23445714285714284	0.029411764705882353
35	0.23194444444444443	0.0285714
36	0.22962162162162164	0.027777777777777776
37	0.22789473684210526	0.027027
38	0.22605128205128208	0.0263158
39	0.22425	0.025641
40	0.22253658536585366	0.025
41	0.2210952380952381	0.024390243902439025
42	0.2185581395348837	0.023809523809523808
43	0.2165	0.023255813953488372
44	0.21466666666666667	0.022727272727272728
45	0.2126086956521739	0.022222222222222223
46	0.21093617021276595	0.021739130434782608
47	0.20904166666666668	0.0212766
48	0.20751020408163265	0.020833333333333332
49	0.20572	0.0204082
50	0.20345098039215684	0.02

## Sheet: Delta Avg. Rank ID30
delta_avg_rank
#neg	EPT	Oracle
1	0.1156666666666667	0.5
2	0.0608333	0.16666666666666666
3	0.0357	0.0833333
4	0.0341333	0.05
5	0.022381	0.0333333
6	0.017785714285714294	0.023809523809523808
7	0.015166666666666662	0.017857142857142856
8	0.013933333333333298	0.013888888888888888
9	0.00994545	0.011111111111111112
10	0.00862121	0.00909091
11	0.00929487	0.00757576
12	0.00710989	0.00641026
13	0.00669524	0.00549451
14	0.00473333	0.0047619
15	0.00511765	0.00416667
16	0.00443791	0.00367647
17	0.00491813	0.00326797
18	0.00382632	0.00292398
19	0.00327143	0.00263158
20	0.00315584	0.00238095
21	0.00366403	0.0021645
22	0.0031087	0.00197628
23	0.0035	0.00181159
24	0.00269231	0.00166667
25	0.00397436	0.00153846
26	0.00247619	0.0014245
27	0.00299507	0.00132275
28	0.00286207	0.00123153
29	0.003	0.00114943
30	0.0016875	0.00107527
31	0.00273674	0.00100806
32	0.0026934	0.00094697
33	0.00242521	0.000891266
34	0.0025127	0.000840336
35	0.00232282	0.000793651
36	0.00172688	0.000750751
37	0.00184345	0.000711238
38	0.00180128	0.000674764
39	0.00171341	0.000641026
40	0.00144135	0.000609756
41	0.0025371	0.00058072
42	0.00205814	0.00055371
43	0.00183333	0.000528541
44	0.00205797	0.000505051
45	0.00167253	0.000483092
46	0.0018945	0.000462535
47	0.00153146	0.000443262
48	0.0017902	0.00042517
49	0.00226902	0.000408163
