# Supplementary material for: An equivariant pretrained transformer for unified 3D molecular representation learning
Source: Nat Commun. 2026 Feb 10;17:2606. doi: 10.1038/s41467-026-69185-7 (PMC13003020; doi:10.1038/s41467-026-69185-7)
Supplement: Supplementary file 3 — Source Data [file 41467_2026_69185_MOESM3_ESM.zip › Source Data/Fig_3.xlsx]

## Sheet: Fig3a-QM9
Component	homo	lumo
EPT Base	19.2	17.4
Atom Embeddings Only	19.5	17.6
No Distance & Edge Attention	23.2	20.4
No Distance Attention	22.3	19.4
No Edge Attention	20.4	17.7
No FFN	28.2	26.6

## Sheet: Fig3b-LBA
Component	PCC-id30	PCC-id60	SPCC-id30	SPCC-id60
Base	0.604	0.787	0.594	0.785
Molecule Only	0.621	0.802	0.602	0.8
Protein & Complex Only	0.628	0.804	0.613	0.8
Atom Denoising	0.607	0.801	0.597	0.798
Translation Denoising	0.638	0.804	0.622	0.8
EPT	0.644	0.811	0.63	0.803

## Sheet: Fig3b-QM9
Component	homo	lumo
Base	19.2	17.4
Molecule Only	17.5	15.5
Protein & Complex Only	18.9	16.7
Atom Denoising	17.1	14.6
Translation Denoising	17.5	14.8
EPT	16.2	14.1
