# Supplementary material for: An equivariant pretrained transformer for unified 3D molecular representation learning
Source: Nat Commun. 2026 Feb 10;17:2606. doi: 10.1038/s41467-026-69185-7 (PMC13003020; doi:10.1038/s41467-026-69185-7)
Supplement: Supplementary file 3 — Source Data [file 41467_2026_69185_MOESM3_ESM.zip › Source Data/Fig_4.xlsx]

## Sheet: Fig 4a
Split	Model	Pearson	Spearman	Top1Acc	AvgRank	Rank_std
id30	Glide	0.232	0.239	0.46	0.251	0.228
id30	ESM+Uni-Mol	0.201	0.228	0.202	0.371	0.248
id30	EPT	0.422	0.43	0.454	0.249	0.215
id60	Glide	0.232	0.239	0.46	0.251	0.228
id60	ESM+Uni-Mol	0.18	0.163	0.236	0.347	0.249
id60	EPT	0.445	0.451	0.454	0.258	0.216
scaffold	Glide	0.232	0.239	0.46	0.251	0.228
scaffold	ESM+Uni-Mol	0.247	0.256	0.23	0.338	0.23
scaffold	EPT	0.506	0.51	0.47	0.238	0.206
