# Supplementary material for: An equivariant pretrained transformer for unified 3D molecular representation learning
Source: Nat Commun. 2026 Feb 10;17:2606. doi: 10.1038/s41467-026-69185-7 (PMC13003020; doi:10.1038/s41467-026-69185-7)
Supplement: Supplementary file 3 — Source Data [file 41467_2026_69185_MOESM3_ESM.zip › Source Data/Table_1.xlsx]

## Sheet: QM9
	mu	alpha	homo	lumo	gap	R2	ZPVE	U0	U	H	G	Cv	mu	alpha	homo	lumo	gap	R2	ZPVE	U0	U	H	G	Cv	AvgRank
													rank	rank	rank	rank	rank	rank	rank	rank	rank	rank	rank	rank
SchNet	0.033	0.235	41	34	63	0.07	1.7	14	19	14	14	0.033	12	13	13	13	13	2	11	13	13	13	13	13	11.8333
E(n)-GNN	0.029	0.071	29	25	48	0.11	1.55	11	12	12	12	0.031	10	12	12	12	12	6	10	12	12	12	12	12	11.1667
DimeNet++	0.03	0.043	24.6	19.5	32.6	0.33	1.21	6.32	6.28	6.53	7.56	0.023	11	3	10	9	7	11	4	6	6	7	6	6	7.16667
PaiNN	0.012	0.045	27.6	20.4	45.7	0.07	1.28	5.85	5.83	5.98	7.35	0.024	6	4	11	11	11	2	6	4	4	4	5	8	6.33333
TorchMD-Net	0.011	0.059	20.3	18.6	36.1	0.033	1.84	6.15	6.38	6.16	7.62	0.026	3	11	7	8	8	1	13	5	7	5	7	10	7.08333
Equiformer	0.011	0.046	15	14	30	0.251	1.26	6.59	6.74	6.63	7.63	0.023	3	7	1	3	5	10	5	8	8	8	8	6	6
Transformer-M	0.037	0.041	17.5	16.2	27.4	0.075	1.18	9.37	9.41	9.39	9.63	0.022	13	2	5	6	1	4	3	11	11	11	11	5	6.91667
GeoSSL	0.015	0.046	23.5	19.5	40.2	0.122	1.31	6.92	6.99	7.09	7.65	0.024	8	7	9	9	10	7	7	9	9	9	9	8	8.41667
3D-EMGP	0.02	0.057	21.3	18.2	37.1	0.092	1.38	8.6	8.6	8.7	9.3	0.026	9	10	8	7	9	5	8	10	10	10	10	10	8.83333
DP-TorchMD-Net	0.012	0.052	17.7	14.3	31.8	0.45	1.71	6.57	6.11	6.45	6.91	0.02	6	9	6	5	6	13	12	7	5	6	4	1	6.66667
Frad	0.01	0.037	15.3	13.7	27.8	0.342	1.42	5.33	5.62	5.55	6.19	0.02	1	1	3	2	2	12	9	1	2	3	1	1	3.16667
EPT	0.011	0.045	16.2	14.1	29.6	0.122	1.14	5.53	5.7	5.52	6.42	0.02	3	4	4	4	4	7	2	3	3	2	3	1	3.33333
EPT-10	0.01	0.045	15.2	13.6	29	0.152	1.11	5.44	5.54	5.42	6.37	0.02	1	4	2	1	3	9	1	2	1	1	2	1	2.33333
