# Supplementary material for: An equivariant pretrained transformer for unified 3D molecular representation learning
Source: Nat Commun. 2026 Feb 10;17:2606. doi: 10.1038/s41467-026-69185-7 (PMC13003020; doi:10.1038/s41467-026-69185-7)
Supplement: Supplementary file 3 — Source Data [file 41467_2026_69185_MOESM3_ESM.zip › Source Data/Suppl_Fig_5.xlsx]

## Sheet: Comparison
	frad			ept
layers	homo	lumo	gap	homo	lumo	gap
6	16	14.1	29.2	16.2	14.1	29.6
8	15.2	14.3	29.8	15.6	13.9	29.2
10	17	14.4	31.1	15.2	13.6	29
12	18.1	14	30.1	15.4	13.6	28.5

## Sheet: Frad
Original Run
Layer	6	8	10	12
lr	0.0004	0.0004	0.0004	0.0004
homo	16	15.2	17	19.5
lumo	14.1	14.3	15.2	14
gap	29.2	29.8	33.2	35.4
Sweep
10						12
0.0005	0.0004	0.0001	5e-05	1e-05		0.0005	0.0004	0.0001	5e-05	1e-05
19.7	18.9	18.2	20.2	28		18.1	20.2	18.7	21.7	26.4
17.5	14.4	15.2	19.1	25		14.5	16.4	18.6	16.9	23
33.5	31.1	31	35.5	47.9		38	30.1	34.3	40.4	45.1
